# Supplementary material for: Identification of an Alarm Pheromone-Binding Chemosensory Protein From the Invasive Sycamore Lace Bug Corythucha ciliata (Say)
Source: Front Physiol. 2018 Apr 6;9:354. doi: 10.3389/fphys.2018.00354 (PMC5897531; doi:10.3389/fphys.2018.00354)
Supplement: Table S1 — Primers used in this study. [file Table1.XLSX]

## Sheet: TableS1
Table S1.Primers used in this study.
c32563_g2F	CGAATAAATATGCAGCTAGCGATC
c32563_g2R	GACATTACAATTTACAATTTATCATAATTTAAC
c18915_g1F	ATGACCACCTTAGCGTTGTTTCA
c18915_g1R	TCACTGCCCTGCATACTGTTTG
c17400_g1F	CCACGACTTCTCAACTCGTATT
c17400_g1R	CAGAGTCGGAGTGATTGATTCTT
c29803_g1F	GTCCTCCTTGTGATGCTCTATAA
c29803_g1R	AACTCAAAGACGCCCTACC
c27606_g1F	GTCGTATAAGTCGGCCAGAAG
c27606_g1R	AAAGGCAGGCGTGATGAA
c32323_g1F	CCTCAAACACCGGACAATGA
c32323_g1R	GAACCATCGCACGAACTAAGTA
c24353_g1F	TGTTGTCATACTTCGTCGGATAC
c24353_g1R	AGCTATGCATTCCATCGTTACA
c22873_g1F	CCCGCAAGTAAGACACACAT
c22873_g1R	CTACGACCCAAAGGGTGAATATC
c31796_g1F	GTATTGTTGGTCGCCGTTTG
c31796_g1R	GTAGAGACGGGTATTGCGTAAA
c39058_g2F	CCGGCTCAGTGATCGTTAAA
c39058_g2R	AGCAGACAGGGTTTCGATTT
c25739_g1F	CCATCGGTACGACATTCCTATT
c25739_g1R	CCGGGTCGATGTTGTCATAA
c61187_g1F	CTACCGTCAGTGGTGCATTT
c61187_g1R	GTCCTATACGTCCCGCTATGA
c15789_g1F	GTTCATTCTCAGCGCGTTTC
c15789_g1R	TTATCGTAGCGAGTGGTGTATTT
c17680_g1F	TCACCTGAAGGAAGGGATTTG
c17680_g1R	GTCGGGTCGATTGAGTTTGA
c26326_g1F	GCACTGTCCACCAACTGTAA
c26326_g1R	GGCCTTGTGTTGGATCATGTA
GAPDHF	GTCCACTCAATCACTGCTACTC
GAPDHR	CCAGTGCTGCTGGGAATAAT
18SF	GGGCCCTATTAACCAAGAAACT
18SR	TCGTAGGTGGCCTCTGATATT

## Sheet: TableS2
Table S2.Chemcials used in molecular docking.
Code	Chemcials	CAS
1	Benzyl alcohol	100-51-6
2	benzaldehyde	100-52-7
3	Methyl phenylacetate	101-41-7
4	CIS-9-HEXADECENOL	10378-01-5
5	Cinnamyl alcohol	104-54-1
6	cinnamaldehyde	104-55-2
7	α-terpineol	10482-56-1
8	1,4-Diethylbenzene	105-05-5
9	4-Methoxybenzyl alcohol	105-13-5
10	Ethyl butyrate	105-54-4
11	Geranyl acetate	105-87-3
12	β-Citronellol	106-22-9
13	（±）-Citronellal	106-23-0
14	Geraniol	106-24-1
15	Propylamine	107-10-8
16	OCTYL BUTYRATE	110-39-4
17	1-Hexanol	111-27-3
18	1-Heptanol	111-70-6
19	Heptanal	111-71-7
20	1-Octanol	111-87-5
21	Z-Undecanone	112-12-9
22	Octyl acetate	112-14-1
23	1-Tetradecanol	112-72-1
24	1-Octadecanol	112-92-5
25	N-EICOSANE	112-95-8
26	Linalyl acetate	115-95-7
27	Indole	120-72-9
28	Myrcene	123-35-3
29	4-Hydroxy-4-methyl-2-pentanone	123-42-2
30	Ethyl Hexanoate	123-66-0
31	Tetradecanal	124-25-4
32	(−)-Linalool	126-91-0
33	Dimethyl phthalate	131-11-3
34	DEET	134-62-3
35	Ocimene	13877-91-3
36	Benzyl acetate	140-11-4
37	Hexyl acetate	142-92-7
38	Nonyl acetate	143-13-5
39	trans-Cinnamaldehyde	14371-10-9
40	(S)-(−)-Perillaldehyde	18031-40-8
41	(−)-β-Pinene	18172-67-3
42	(1R)-(−)-Myrtenal	18486-69-6
43	(E)-beta-Farnesene	18794-84-8
44	(S)-cis-Verbenol	18881-04-4
45	(1R)-(−)-Myrtenol	19894-97-4
46	(+)-β-Pinene	19902-08-0
47	3-Vinylbenzaldehyde	19955-99-8
48	D-neomenthol	2216-52-6
49	(Z)-hexadec-7-enyl acetate	23192-42-9
50	2-Pentadecanone	2345-28-0
51	(+)-terpinen-4-ol	2438-10-0
52	trans-2-Hexenyl acetate	2497-18-9
53	1-octen-3-ol	3391-86-4
54	Acetic acid (Z)-9-hexadecenyl ester	34010-20-3
55	Z-11-HEXADECENYL ACETATE	34010-21-4
56	CIS-9-TETRADECENYL ACETATE	35153-15-2
57	1-Hexadecanol	36653-82-4
58	cis-3-Hexenyl acetate	3681-71-8
59	Nerolidol	40716-66-3
60	Mentho glycol	42822-86-6
61	(+)-Borneol	464-43-7
62	(−)-Borneol	464-45-9
63	4-Ethylbenzaldehyde	4748-78-1
64	(1s)-(+)-3-carene	498-15-7
65	Carvacrol	499-75-2
66	Citronellic acid	502-47-6
67	Z,E-9,11-TETRADECADIENYL ACETATE,9Z	50767-79-8
68	(Z9,E12)-Tetradecadien-1-ol	51937-00-9
69	z-9-TETRADECENAL	53939-27-8
70	Z-11-HEXADECENAL TECHNICAL	53939-28-9
71	MYRISTIC ACID	544-63-8
72	(−)-trans-Pinocarveol	547-61-5
73	z-9-HEXADECENAL	56219-04-6
74	z-11-HEXADECEN-1-OL	56683-54-6
75	(7Z)-7-Hexadecenal;(Z)-7-Hexadecenal	56797-40-1
76	ally isothiocyanate	57-06-7
77	Palmitic acid	57-10-3
78	Stearic acid	57-11-4
79	cis-13-Octadecenal	58594-45-9
80	HEPTYL BUTYRATE	5870-93-9
81	(R)-(+)-Limonene	5989-27-5
82	(S)-(−)-Limonene	5989-54-8
83	2-Phenylethanol	60-12-8
84	Methyl 2-methoxybenzoate	606-45-1
85	11-cis Vaccenyl Acetate	6186-98-7
86	Citrol	62-56-6
87	Palmitic acid ethyl ester	628-97-7
88	Tridecane	629-50-5
89	Tetradecane	629-59-4
90	Palmityl acetate	629-70-9
91	N-HEPTADECANE	629-78-7
92	Hexadecanal	629-80-1
93	Tetradecyl acetate	638-59-5
94	trans-2-Hexen-1-al	6728-26-3
95	Methyl salicylate	68917-75-9
96	(1s)-(−)-α-Pinene	7785-26-4
97	(+)-α-Pinene	7785-80-8
98	Thymol	89-83-8
99	1,8-Cineole	470-82-6
100	(-)-β-caryophyllene	87-44-5
101	(E)-4,8-dimethyl-1,3,7-nonatriene	19945-61-0
102	(E,E)-4,8,12-trimethyltrideca-1,3,7, 11-tetraene	62235-06-7
